# Supplementary material for: Assessment of an Educational Intervention to Improve Healthy Life Habits in Children Living in Vulnerable Socioeconomic Conditions
Source: Int J Environ Res Public Health. 2021 Apr 23;18(9):4495. doi: 10.3390/ijerph18094495 (PMC8122981; doi:10.3390/ijerph18094495)
Supplement: Supplementary file 1 [file ijerph-18-04495-s001.zip]

Archive with 1 entries (1 files):
- ijerph-1174379-supplementary.pdf
